# Supplementary material for: The Impact of Rotavirus Vaccination on Discharges for Pediatric Gastroenteritis in Italy: An Eleven Year (2009–2019) Nationwide Analysis
Source: Vaccines (Basel). 2023 May 30;11(6):1037. doi: 10.3390/vaccines11061037 (PMC10300783; doi:10.3390/vaccines11061037)
Supplement: Supplementary file 1 [file vaccines-11-01037-s001.zip]

Archive with 1 entries (1 files):
- vaccines-2373748-supplementary.pdf
